# Supplementary material for: IL-17B alleviates the pathogenesis of systemic lupus erythematosus by inhibiting FASN-mediated differentiation of B cells
Source: JCI Insight. 2024 Aug 8;9(18):e181906. doi: 10.1172/jci.insight.181906 (PMC11457847; doi:10.1172/jci.insight.181906)
Supplement: Supporting data values [file jciinsight-9-181906-s093.xlsx]

## Sheet: Fig. 1B
	WT+IMQ	IL-17B KO+IMQ
Weight of spleen	0.105	0.255
	0.071	0.214
	0.119	0.155
	0.106	0.147
	0.099	0.128
	0.116	0.177

## Sheet: Fig. 1C
	WT+IMQ	IL-17B KO+IMQ
ds-DNA	290	344
	306	374
	321	296
	287	358
	296	385
	307	335

## Sheet: Fig. 1G
	IMQ+vehicle	IMQ+IL-17B
Weight of spleen	0.163	0.143
	0.175	0.123
	0.174	0.109
	0.189	0.096
	0.201	0.133
	0.146	0.15

## Sheet: Fig. 1H
	IMQ+vehicle	IMQ+IL-17B
ds-DNA	289	234
	258	221
	234	197
	226	244
	279	180
	256	229

## Sheet: Fig. 2D
	WT	IL-17B KO	WT+IMQ	IL-17B KO+IMQ
GC B cells	0.63	0.94	1.98	5.93
	0.49	1.32	1.69	5.3
	0.4	0.87	2.73	2.02
	0.38	1.16	1.21	6.03
	0.53	0.87	1.27	6.11
	0.55	1.39	1.25	5.43

## Sheet: Fig. 2E
	WT	IL-17B KO	WT+IMQ	IL-17B KO+IMQ
Plasma cell	0.84	0.87	1.37	3.75
	0.86	0.94	2.04	3.31
	0.53	0.88	1.75	5.82
	0.79	0.95	1.59	2.76
	0.88	0.92	1.53	3.61
	0.76	0.77	1.63	3.05

## Sheet: Fig. 2F
	WT	IL-17B KO	WT+IMQ	IL-17B KO+IMQ
CD86	719	684	1151	1598
	581	718	1188	1710
	557	850	1069	1029
	604	871	1021	1430
	639	757	921	1575
	707	683	970	1542

## Sheet: Fig. 2G
	WT	IL-17B KO	WT+IMQ	IL-17B KO+IMQ
CD69	281	380	552	655
	250	401	642	780
	343	379	552	622
	335	358	593	584
	366	423	509	618
	371	347	501	682

## Sheet: Fig. 2H
	non-IMQ+vehicle	non-IMQ+IL-17B	IMQ+vehicle	IMQ+IL-17B
GC B cells	0.21	0.18	1.41	2.21
	0.54	0.22	3.43	2.12
	0.47	0.43	3.21	1.2
	0.66	0.19	2.95	2.39
	0.17	0.16	3.45	1.99
	0.18	0.18	2.65	1.18

## Sheet: Fig. 2I
	non-IMQ+vehicle	non-IMQ+IL-17B	IMQ+vehicle	IMQ+IL-17B
Plasma cell	0.5	0.43	2.85	1.24
	0.62	0.65	2.51	2.25
	0.44	0.74	1.95	1.76
	0.37	0.45	2.45	1.74
	0.43	0.37	2.71	2.21
	0.55	0.44	2.77	1.78

[truncated: 138 more sheets: Fig. 2J, Fig. 2K, Fig. 3A, Fig. 3B, Fig. 3C, Fig. 3D, Fig. 3E, Fig. 3G, Fig. 3H, Fig. 3I, Fig. 3J, Fig. 3K, Fig. 3L, Fig. 4F, Fig. 4G, Fig. 4H, Fig. 4I, Fig. 4J, Fig. 4K, Fig. 4L …]
